# Supplementary material for: Supervision, Moral Distress and Moral Injury Within Palliative Care—A Qualitative Study
Source: Int J Environ Res Public Health. 2025 Jul 21;22(7):1156. doi: 10.3390/ijerph22071156 (PMC12295009; doi:10.3390/ijerph22071156)
Supplement: Supplementary file 1 [file ijerph-22-01156-s001.zip]

Archive with 1 entries (1 files):
- ijerph-3707449-supplementary.pdf
